# Supplementary material for: Contamination of Fresh Produce with Antibiotic-Resistant Bacteria and Associated Risks to Human Health: A Scoping Review
Source: Int J Environ Res Public Health. 2021 Dec 30;19(1):360. doi: 10.3390/ijerph19010360 (PMC8744955; doi:10.3390/ijerph19010360)
Supplement: Supplementary file 1 [file ijerph-19-00360-s001.zip]

Archive with 1 entries (1 files):
- ijerph-1424025-supplementary.pdf
